# Supplementary material for: Metabolic Features of Increased Gut Permeability, Inflammation, and Altered Energy Metabolism Distinguish Agricultural Workers at Risk for Mesoamerican Nephropathy
Source: Metabolites. 2023 Feb 22;13(3):325. doi: 10.3390/metabo13030325 (PMC10058628; doi:10.3390/metabo13030325)
Supplement: Supplementary file 1 [file metabolites-13-00325-s001.zip]

Archive with 1 entries (1 files):
- metabolites-2094915-supplementary.pdf
